# Supplementary material for: Scaffold-free 3D-cell co-culture model system for the study of metastatic cancer in the brain TME
Source: PLoS One. 2026 May 11;21(5):e0349061. doi: 10.1371/journal.pone.0349061 (PMC13160345; doi:10.1371/journal.pone.0349061)
Supplement: S1 Dataset — (XLSX) [file pone.0349061.s004.xlsx]

## Sheet: Title
SUPPLEMENTARY INFORMATION
S1 Dataset. Semiquantitative assessment of relative protein abundances in HBEC-5i, SK-OV-3 and MDA-MB- 231 cells, expressed in terms of peptide spectrum matches and raw counts of unique peptides
Scaffold-free 3D-Cell Co-Culture Model System for the Study of Metastatic Cancer in the Brain TME
Pratistha Sarkar,1 Shreya Ahuja,1# and Iulia M. Lazar*1,2,3,4
1Department of Biological Sciences, 1981 Kraft Drive, Blacksburg, VA 24061, USA
2Fralin Life Sciences Institute/Virginia Tech, 3Carilion School of Medicine/Virginia Tech, and 4Division of Systems Biology/Academy of Integrated Science/Virginia Tech, USA
*Correspondence: Iulia M. Lazar
E-mail: malazar@vt.edu

## Sheet: Proteome data
UniProt ID	Description		Gene name		MDA-MB-231 (Mean PSMs in 3 replicates)	MDA-MB-231 (Standard deviation PSMs)	MDA-MB-231 (Total unique peptides in 3 replicates)	MDA-MB-231 (Total PSMs in 3 replicates; raw counts)	MDA-MB-231 (Total PSMs in 3 replicates; normalized counts)				SK-OV-3 (Mean PSMs in 3 replicates)	SK-OV-3 (Standard deviation PSMs)	SK-OV-3 (Total unique peptides in 3 replicates)	SK-OV-3 (Total PSMs in 3 replicates; raw counts)	SK-OV-3 (Total PSMs in 3 replicates; normalized counts)				HBEC-5i (Mean PSMs in 3 replicates)	HBEC-5i (Standard deviation PSMs)	HBEC-5i (Total unique peptides in 3 replicates)	HBEC-5i (Total PSMs in 3 replicates; raw counts)	HBEC-5i (Total PSMs in 3 replicates; normalized counts)
					Secretome data (collected from serum deprived cells)								Secretome data (collected from serum deprived cells)								Secretome data (collected from serum deprived cells)
P13500	CCL2_HUMAN C-C motif chemokine 2 OS=Homo sapiens OX=9606 GN=CCL2 PE=1 SV=1		CCL2		0	0	0	0	0				0.333333	0.57735	1	1	0.592746				51	12.7671	3	153	168.608
P02778	CXL10_HUMAN C-X-C motif chemokine 10 OS=Homo sapiens OX=9606 GN=CXCL10 PE=1 SV=2		CXCL10		0	0	0	0	0				0	0	0	0	0				2.66667	0.57735	1	8	8.81613
P10145	IL8_HUMAN Interleukin-8 OS=Homo sapiens OX=9606 GN=CXCL8 PE=1 SV=1		CXCL8		8.66667	2.08167	2	26	25.4643				5	6.9282	2	15	8.89119				3.33333	0.57735	2	10	11.0202
P48061	SDF1_HUMAN Stromal cell-derived factor 1 OS=Homo sapiens OX=9606 GN=CXCL12 PE=1 SV=1		CXCL12		0	0	0	0	0				0	0	0	0	0				9.33333	1.1547	2	28	30.8564
P09341	GROA_HUMAN Growth-regulated alpha protein OS=Homo sapiens OX=9606 GN=CXCL1 PE=1 SV=1		CXCL1		3	2	2	9	8.81456				112.667	20.502	5	338	200.348				3	0	1	9	9.91814
P49767	VEGFC_HUMAN Vascular endothelial growth factor C OS=Homo sapiens OX=9606 GN=VEGFC PE=1 SV=1		VEGFC		21	1.73205	5	63	61.7019				2	2.64575	1	6	3.55648				13.6667	2.08167	3	42	46.2847
P15692	VEGFA_HUMAN Vascular endothelial growth factor A OS=Homo sapiens OX=9606 GN=VEGFA PE=1 SV=2		VEGFA		9.66667	1.52753	3	29	28.4025				15.6667	1.52753	2	47	27.8591				3	1	1	8	8.81613
O15123	ANGP2_HUMAN Angiopoietin-2 OS=Homo sapiens OX=9606 GN=ANGPT2 PE=1 SV=1		ANGPT2		0	0	1	1	0.979395				15	7.2111	7	45	26.6736				0	0	0	0	0
Q9BY76	ANGL4_HUMAN Angiopoietin-related protein 4 OS=Homo sapiens OX=9606 GN=ANGPTL4 PE=1 SV=2		ANGPTL4		0	0	0	0	0				31	11.2694	6	93	55.1254				0	0	0	0	0
P03950	ANGI_HUMAN Angiogenin OS=Homo sapiens OX=9606 GN=ANG PE=1 SV=1		ANG		0.333333	0.57735	1	1	0.979395				16	3	1	48	28.4518				0	0	0	0	0
P04085	PDGFA_HUMAN Platelet-derived growth factor subunit A OS=Homo sapiens OX=9606 GN=PDGFA PE=1 SV=1		PDGFA		1	1.73205	1	3	2.93819				3.66667	2.08167	2	11	6.5202				2.33333	0.57735	2	7	7.71411
Q9NRA1	PDGFC_HUMAN Platelet-derived growth factor C OS=Homo sapiens OX=9606 GN=PDGFC PE=1 SV=2		PDGFC		25.6667	2.08167	8	77	75.4134				59.3333	6.65833	8	178	105.509				3.33333	0.57735	2	10	11.0202
P13497	BMP1_HUMAN Bone morphogenetic protein 1 OS=Homo sapiens OX=9606 GN=BMP1 PE=1 SV=2		BMP1		30	3.60555	12	89	87.1662				84	19.0788	14	252	149.372				38.3333	3.21455	7	115	126.732
P12644	BMP4_HUMAN Bone morphogenetic protein 4 OS=Homo sapiens OX=9606 GN=BMP4 PE=1 SV=1		BMP4		23.3333	4.72582	7	69	67.5783				0	0	0	0	0				0	0	0	0	0
P09603	CSF1_HUMAN Macrophage colony-stimulating factor 1 OS=Homo sapiens OX=9606 GN=CSF1 PE=1 SV=2		CSF1		271	13	12	813	796.248				281.333	44.2869	11	844	500.278				71	7.81025	8	212	233.627
Q99988	GDF15_HUMAN Growth/differentiation factor 15 OS=Homo sapiens OX=9606 GN=GDF15 PE=1 SV=3		GDF15		34.3333	2.51661	8	102	99.8983				232.667	50.1431	15	698	413.737				43.6667	9.29157	8	132	145.466
Q6KF10	GDF6_HUMAN Growth/differentiation factor 6 OS=Homo sapiens OX=9606 GN=GDF6 PE=1 SV=1		GDF6		0	0	0	0	0				0.333333	0.57735	1	1	0.592746				3.66667	1.1547	1	11	12.1222
P09038	FGF2_HUMAN Fibroblast growth factor 2 OS=Homo sapiens OX=9606 GN=FGF2 PE=1 SV=3		FGF2		0	0	0	0	0				1	1.73205	1	3	1.77824				0.333333	0.57735	1	1	1.10202
P49763	PLGF_HUMAN Placenta growth factor OS=Homo sapiens OX=9606 GN=PGF PE=1 SV=2		PGF		6.33333	0.57735	1	19	18.6085				0	0	0	0	0				0.333333	0.57735	1	1	1.10202
P01137	TGFB1_HUMAN Transforming growth factor beta-1 proprotein OS=Homo sapiens OX=9606 GN=TGFB1 PE=1 SV=2		TGFB1		35.3333	5.50757	13	107	104.795				34	12.1244	9	102	60.4601				23.6667	3.51188	7	71	78.2431
P51858	HDGF_HUMAN Hepatoma-derived growth factor OS=Homo sapiens OX=9606 GN=HDGF PE=1 SV=1		HDGF		43.3333	13.3167	11	131	128.301				58	11.5326	7	174	103.138				65.6667	11.9304	13	198	218.199
P02452	CO1A1_HUMAN Collagen alpha-1(I) chain OS=Homo sapiens OX=9606 GN=COL1A1 PE=1 SV=5		COL1A1		1	1	3	3	2.93819				28.6667	2.88675	9	86	50.9761				1221.33	80.102	49	3657	4030.07
P08123	CO1A2_HUMAN Collagen alpha-2(I) chain OS=Homo sapiens OX=9606 GN=COL1A2 PE=1 SV=7		COL1A2		0.333333	0.57735	1	1	0.979395				5.66667	3.05505	4	17	10.0767				883	289.315	50	2671	2943.48
P12109	CO6A1_HUMAN Collagen alpha-1(VI) chain OS=Homo sapiens OX=9606 GN=COL6A1 PE=1 SV=3		COL6A1		239.333	1.52753	28	714	699.288				257	34.176	22	771	457.007				1597.67	238.548	37	4794	5283.06
P12111	CO6A3_HUMAN Collagen alpha-3(VI) chain OS=Homo sapiens OX=9606 GN=COL6A3 PE=1 SV=5		COL6A3		35.3333	0.57735	20	107	104.795				1.33333	1.52753	3	4	2.37098				904.333	30.73	114	2708	2984.26
Q99715	COCA1_HUMAN Collagen alpha-1(XII) chain OS=Homo sapiens OX=9606 GN=COL12A1 PE=1 SV=2		COL12A1		19.3333	4.04145	15	57	55.8255				1745	118.882	145	5235	3103.02				104.667	14.4338	46	312	343.829
P39060	COIA1_HUMAN Collagen alpha-1(XVIII) chain OS=Homo sapiens OX=9606 GN=COL18A1 PE=1 SV=5		COL18A1		147	4.3589	16	437	427.996				535.667	50.58	26	1607	952.543				49.6667	5.03322	10	149	164.2
P08253	MMP2_HUMAN 72 kDa type IV collagenase OS=Homo sapiens OX=9606 GN=MMP2 PE=1 SV=2		MMP2		0	0	0	0	0				627	72.9589	32	1881	1114.95				92	19.975	17	275	303.054
P03956	MMP1_HUMAN Interstitial collagenase OS=Homo sapiens OX=9606 GN=MMP1 PE=1 SV=3		MMP1		56	4.58258	15	166	162.58				1200.33	138.001	36	3601	2134.48				0	0	0	0	0
					Cell-membrane data (collected from serum-deprived and serum-treated cells)								Cell-membrane data (collected from serum-deprived and serum-treated cells)								Cell-membrane data (collected from serum-deprived and serum-treated cells)
UniProt ID	Description		Gene name		MDA-MB-231 Serum- deprived cells (Mean PSMs in 3 replicates)	MDA-MB-231 Serum- deprived cells (Standard deviation PSMs)	MDA-MB-231 Serum-rich cells (Mean PSMs in 3 replicates)	MDA-MB-231 Serum-rich cells (Standard deviation PSMs)	MDA-MB-231 (Total unique peptides in 3 serum-deprived and 3 serum-rich replicates)	MDA-MB-231 (Total PSMs in 3 serum-deprived and 3 serum-rich replicates; raw counts)	MDA-MB-231 (Total PSMs in 3 serum-deprived and 3 serum-rich replicates; normalized counts)		SKOV3 Serum-deprived cells (Mean PSMs in 3 replicates)	SKOV3 Serum-deprived cells (Standard deviation PSMs)	SKOV3 Serum-rich cells (Mean PSMs in 3 replicates)	SKOV3 Serum-rich cells (Standard deviation PSMs)	SK-OV-3 (Total unique peptides in 3 serum-deprived and 3 serum-rich replicates)	SK-OV-3 (Total PSMs in 3 serum-deprived and 3 serum-rich replicates; raw counts)	SK-OV-3 (Total PSMs in 3 serum-deprived and 3 serum-rich replicates; normalized counts)		HBEC-5i Serum-deprived cells (Mean PSMs in 3 replicates)	HBEC-5i Serum-deprived cells (Standard deviation PSMs)	HBEC-5i Serum-rich cells (Mean PSMs in 3 replicates)	HBREC-5i Serum-rich cells (Standard deviation PSMs)	HBEC-5i (Total unique peptides in 3 serum-deprived and 3 serum-rich replicates)	HBEC-5i (Total PSMs in 3 serum-deprived and 3 serum-rich replicates; raw counts)	HBEC-5i (Total PSMs in 3 serum-deprived and 3 serum-rich replicates; normalized counts)
Q9UDY2	ZO2_HUMAN Tight junction protein ZO-2 OS=Homo sapiens OX=9606 GN=TJP2 PE=1 SV=2		TJP2		22.6667	15.1767	33.6667	10.2144	30	163	178.621		0	0	0.666667	1.1547	2	2	1.83727		0.333333	0.57735	3	1	4	11	50.4723
Q07157	ZO1_HUMAN Tight junction protein ZO-1 OS=Homo sapiens OX=9606 GN=TJP1 PE=1 SV=3		TJP1		8.66667	4.04145	13	5.56776	17	65	71.2292		5.33333	5.7735	4.66667	5.68624	9	30	27.559		0	0	3	0	6	10	45.8839
O00501	CLD5_HUMAN Claudin-5 OS=Homo sapiens OX=9606 GN=CLDN5 PE=2 SV=1		CLDN5		0	0	0	0	0	0	0		0	0	0	0	0	0	0		0	0	0	0	0	0	0
Q16625	OCLN_HUMAN Occludin OS=Homo sapiens OX=9606 GN=OCLN PE=1 SV=1		OCLN		1	1.73205	0.666667	1.1547	3	5	5.47917		36.3333	1.52753	22.6667	10.2144	8	177	162.598		0	0	0.333333	0.57735	1	1	4.58839
P13598	ICAM2_HUMAN Intercellular adhesion molecule 2 OS=Homo sapiens OX=9606 GN=ICAM2 PE=1 SV=2		ICAM2		1.33333	0.57735	0	0	2	4	4.38334		1	1	0.333333	0.57735	1	4	3.67453		0	0	0	0	0	0	0
P05362	ICAM1_HUMAN Intercellular adhesion molecule 1 OS=Homo sapiens OX=9606 GN=ICAM1 PE=1 SV=2		ICAM1		148.333	9.81495	95	6.9282	16	719	787.905		14	3	8.66667	1.52753	4	68	62.4671		48.3333	14.6401	63	15.3948	11	335	1537.11
Q9UMF0	ICAM5_HUMAN Intercellular adhesion molecule 5 OS=Homo sapiens OX=9606 GN=ICAM5 PE=1 SV=3		ICAM5		1	1	2	0	2	9	9.86251		0.666667	0.57735	0.333333	0.57735	2	3	2.7559		1.66667	2.88675	0.333333	0.57735	1	9	41.2955
P19320	VCAM1_HUMAN Vascular cell adhesion protein 1 OS=Homo sapiens OX=9606 GN=VCAM1 PE=1 SV=1		VCAM1		15	2.64575	2.66667	2.51661	13	53	58.0792		1.33333	1.52753	2.66667	2.08167	1	12	11.0236		37.6667	11.0151	77.6667	20.306	17	348	1596.76
P16070	CD44_HUMAN CD44 antigen OS=Homo sapiens OX=9606 GN=CD44 PE=1 SV=3		CD44		212.667	67.0249	229.667	24.0069	12	1308	1433.35		323	29.5127	418	92.5851	9	2223	2042.12		49	16.0935	93.3333	9.07377	8	431	1977.6
P18084	ITB5_HUMAN Integrin beta-5 OS=Homo sapiens OX=9606 GN=ITGB5 PE=1 SV=1		ITGB5		58.3333	7.0946	55.6667	12.6623	17	324	355.05		175	22.6053	178.667	53.7246	21	1061	974.67		5.66667	8.96289	23	4	9	89	408.367
P05556	ITB1_HUMAN Integrin beta-1 OS=Homo sapiens OX=9606 GN=ITGB1 PE=1 SV=2		ITGB1		579.333	119.304	734.667	44.5571	23	3835	4202.52		1660.33	121.944	1571	187.55	28	9694	8905.23		104.333	19.6554	193.667	52.3673	18	897	4115.78
P23229	ITA6_HUMAN Integrin alpha-6 OS=Homo sapiens OX=9606 GN=ITGA6 PE=1 SV=5		ITGA6		219.333	32.3161	248	21.2838	38	1388	1521.02		757.667	93.1468	728.333	171.305	41	4458	4095.27		21.3333	9.50438	41.6667	4.04145	13	189	867.205
P56199	ITA1_HUMAN Integrin alpha-1 OS=Homo sapiens OX=9606 GN=ITGA1 PE=1 SV=2		ITGA1		39.6667	10.0664	31.3333	3.78594	24	207	226.838		138.333	5.1316	135.667	34.9476	22	822	755.117		39.6667	9.07377	77.6667	7.57188	17	355	1628.88
P06756	ITAV_HUMAN Integrin alpha-V OS=Homo sapiens OX=9606 GN=ITGAV PE=1 SV=2		ITGAV		92.6667	13.0512	90.3333	23.029	32	539	590.655		411	67.1044	395.667	57.709	38	2420	2223.09		31	5.19615	45.6667	8.62168	13	228	1046.15
P12830	CADH1_HUMAN Cadherin-1 OS=Homo sapiens OX=9606 GN=CDH1 PE=1 SV=3		CDH1		1	1	0.333333	0.57735	2	3	3.2875		88.6667	7.02377	91.6667	27.5379	11	541	496.981		0	0	0	0	0	0	0
P19022	CADH2_HUMAN Cadherin-2 OS=Homo sapiens OX=9606 GN=CDH2 PE=1 SV=4		CDH2		0.333333	0.57735	4.33333	2.3094	4	13	14.2458		173.333	21.5019	179	49	17	1057	970.996		66.6667	24.1937	111.333	7.02377	15	531	2436.43
P50895	BCAM_HUMAN Basal cell adhesion molecule OS=Homo sapiens OX=9606 GN=BCAM PE=1 SV=2		BCAM		30	4.58258	24.3333	7.23418	12	159	174.238		72.3333	3.78594	64	13.4536	14	409	375.721		0.666667	1.1547	9.66667	1.52753	6	30	137.652
P32004	L1CAM_HUMAN Neural cell adhesion molecule L1 OS=Homo sapiens OX=9606 GN=L1CAM PE=1 SV=2		L1CAM		114.667	19.3993	127.333	12.0968	33	705	772.563		98	24.5764	81.6667	7.57188	28	539	495.144		1.66667	2.08167	10	2	7	36	165.182
P16422	EPCAM_HUMAN Epithelial cell adhesion molecule OS=Homo sapiens OX=9606 GN=EPCAM PE=1 SV=2		EPCAM		4.66667	0.57735	4.33333	0.57735	3	24	26.3		69	3.60555	61	15.0997	6	390	358.267		0	0	0	0	0	0	0
